# Supplementary material for: Extracellular Vesicle Separation Techniques Impact Results from Human Blood Samples: Considerations for Diagnostic Applications
Source: Int J Mol Sci. 2021 Aug 26;22(17):9211. doi: 10.3390/ijms22179211 (PMC8431127; doi:10.3390/ijms22179211)
Supplement: Supplementary file 1 [file ijms-22-09211-s001.zip]

Archive with 1 entries (1 files):
- ijms-1338443-supplementary.pdf
